# Supplementary material for: Genetic Analysis of Avian Coronavirus Infectious Bronchitis Virus in Yellow Chickens in Southern China over the Past Decade: Revealing the Changes of Genetic Diversity, Dominant Genotypes, and Selection Pressure
Source: Viruses. 2019 Sep 26;11(10):898. doi: 10.3390/v11100898 (PMC6833030; doi:10.3390/v11100898)
Supplement: Supplementary file 1 [file viruses-11-00898-s001.zip]

Archive with 13 entries (13 files):
- Supplementary Figure S1.jpg
- Supplementary Figure S2.jpg
- Supplementary Figure S3.jpg
- Supplementary Figure S4.jpg
- Supplementary Figure S5.jpg
- Supplementary Figure S6.jpg
- Supplementary Figure S7.jpg
- Supplementary Table S1.doc
- Supplementary Table S2.doc
- Supplementary Table S3.doc
- Supplementary Table S4.doc
- Supplementary Table S5.doc
- Supplementary Table S6.doc
